# Supplementary material for: The Synthesis and Thermoelectric Properties of the n-Type Solid Solution Bi2−xSbxTe3 (x < 1)
Source: Materials (Basel). 2023 Aug 30;16(17):5941. doi: 10.3390/ma16175941 (PMC10488999; doi:10.3390/ma16175941)
Supplement: Supplementary file 1 [file materials-16-05941-s001.zip]

Archive with 1 entries (1 files):
- materials-2542078-supplementary.pdf
